# Supplementary material for: Anti-Tissue-Transglutaminase IgA Antibodies Presence Determination Using Electrochemical Square Wave Voltammetry and Modified Electrodes Based on Polypyrrole and Quantum Dots
Source: Biosensors (Basel). 2025 Jan 13;15(1):42. doi: 10.3390/bios15010042 (PMC11764343; doi:10.3390/bios15010042)
Supplement: Supplementary file 1 [file biosensors-15-00042-s001.zip]

Archive with 1 entries (1 files):
- biosensors-3368385-supplementary.pdf
